# Supplementary material for: Multiple genetic variants predict the progression-free survival of bevacizumab plus chemotherapy in advanced ovarian cancer: A retrospective study
Source: Medicine (Baltimore). 2021 Sep 3;100(35):e27130. doi: 10.1097/MD.0000000000027130 (PMC8415939; doi:10.1097/MD.0000000000027130)
Supplement: Supplemental Digital Content [file medi-100-e27130-s001.xls]

## Sheet: Table S1
Table S1. List of Genes in the 150 NGS Panel.
ACVR2A	AKT1	AKT2	ALK	APC	AR	ARAF	ARID1A	ARID2	ATM
ATR	AXIN1	BARD1	BCL2L11	BIRC5	BRAF	BRCA1	BRCA2	BRIP1	C11orf30
CBL	CCND1	CCND2	CCNE1	CD274	CDH1	CDK12	CDK4	CDK6	CDKN1B
CDKN2A	CHEK1	CHEK2	CREBBP	CRKL	CTNNB1	CYP2C19	CYP2D6	DDR2	DPYD
EGFR	EP300	EPHB1	ERBB2	ERBB3	ERBB4	ERRFI1	ESR1	EZH2	FAM135B
FAT1	FBXW7	FGF19	FGFR1	FGFR2	FGFR3	FLT1	FLT3	FLT4	GATA3
GLI3	GNA11	GNAQ	GNAS	HNF1A	HRAS	IDH1	IDH2	IRS2	JAK2
JAK3	KDR	KEAP1	KIT	KMT2A	KRAS	LRP1B	MAP2K1	MAP2K2	MAP2K4
MAP3K1	MCL1	MET	MLH1	MRE11A	MSH2	MSH6	MTOR	MYC	MYCL
MYCN	NF1	NFE2L2	NKX2-1	NOTCH1	NOTCH2	NOTCH3	NRAS	NRG1	NRG3
NTRK1	NTRK2	NTRK3	PALB2	PDCD1LG2	PDGFRA	PDGFRB	PIK3CA	PIK3R1	PREX2
PTCH1	PTEN	PTK2	PTPN11	RAD50	RAF1	RB1	RBM10	RET	RICTOR
RIT1	RNF43	ROS1	RUNX1T1	SETD2	SLIT2	SMAD2	SMAD3	SMAD4	SMARCA2
SMARCA4	SMO	SOX2	SPEN	SPTA1	SRC	STK11	TBX3	TCF7L2	TERT
TGFBR2	TP53	TPMT	TSC1	TSC2	UGT1A1	VEGFA	VHL	ZNF217	ZNF703
