# Supplementary material for: Multiple genetic variants predict the progression-free survival of bevacizumab plus chemotherapy in advanced ovarian cancer: A retrospective study
Source: Medicine (Baltimore). 2021 Sep 3;100(35):e27130. doi: 10.1097/MD.0000000000027130 (PMC8415939; doi:10.1097/MD.0000000000027130)
Supplement: Supplemental Digital Content [file medi-100-e27130-s002.xls]

## Sheet: Table S2
Table S2. The association between two Genotypes in high alterative genes and effiicacy of BV-based therapy in Chinese OC cohort
		ORR			PFS			OS
Gene	Genotypes	CR/PR	SD/PD	P-value	mPFS(months)	HR(95%CI)	P-value	mOS(months)	HR(95%CI)	P-value
TP53				0.279154		1.496(0.7775 to 2.929)	0.2515
	Alteration	8	34		5.7
	Wildtype	1	19		7.7
KRAS				0.393992		1.182(0.4793 to 3.037)	0.6985
	Alteration	3	8		5.7
	Wildtype	6	45		7.7
EGFR				0.612287		2.766(1.458 to 19.89)	0.0136		1.204(0.1368 to 11.25)	0.853
	Alteration	1	6		4.2			21.5
	Wildtype	8	45		7.4			26.9
PIK3CA				0.443043		1.655(0.6063 to 5.979)	0.2773
	Alteration	2	4		6
	Wildtype	7	49		7.3
HER2				0.764955		2.58(1.123 to 18.15)	0.0361		5.815(3.476 to 2022)*	0.0076
	Alteration	0	5		3.8			11.3
	Wildtype	9	48		7.3			26.9
MET				0.905792		1.757(0.5669 to 7.774)	0.2719
	Alteration	0	4		5.6
	Wildtype	9	49		7.3
MYC				0.764955		0.3291(0.1824 to 0.8487)	0.0311		0.2590 (0.07601 to 0.9199)	0.0867
	Alteration	0	5		17.4			31.6
	Wildtype	9	48		6			25.7
CDKN2A				0.905792		1.055(0.2472 to 4.530)	0.9402
	Alteration	0	4		13.5
	Wildtype	9	49		6.9
* One patients with HER2 alterations was confirmed to be dead but couldn't know the specific date.
